# Supplementary material for: Participant retention in paediatric randomised controlled trials published in six major journals 2015–2019: systematic review and meta-analysis
Source: Trials. 2023 Jun 14;24:403. doi: 10.1186/s13063-023-07333-w (PMC10265847; doi:10.1186/s13063-023-07333-w)
Supplement: Supplementary file 2 — Additional file 2: Data extracted. [file 13063_2023_7333_MOESM2_ESM.xlsx]

## Sheet: Sheet1
Study ID	Title	Author	Year	Retention proportion	ICD10 classification	Journal	Funding source	Severity of condition	Population	Sites	Description of population	Rational of trial	Trial design	Randomisation	Age	Additional participants	Intervention setting	Length of intervention	Length of trial	Total number of follow-ups	Length of time to primary outcome collection	Follow-ups before primary outcome	Primary outcome data collection method	Number of observations that went into the primary outcome	Frequency of contact between trial and participants	Participant engagement methods	Primary outcome reported by whom	Other methods of follow-up	Are results presented by missingness?	Intervention type	Treatment 1 (control)	Control	Treatment 1 primary outcome completion rate	Treatment 2 (intervention)	Treatment 2 primary outcome completion rate	Treatment 3	Treatment 3 primary outcome completion rate	Treatment 4	Treatment 4 primary outcome completion rate
Aglipay 2017	Effect of High-Dose vs Standard-Dose Wintertime Vitamin D Supplementation on Viral Upper Respiratory Tract Infections in Young Healthy Children	TARGet Kids! Collaboration	2017	0.99431	X Diseases of the respiratory system	JAMA	Government	Acute	General	Multi	mean age, 2.7 years, 57.7% boys, 90% college/uni mothers, 66% parental ethnicity European	Preventative	Parallel group	Individual	0+	Parents/carer/family	Home	Variable	Over 6 to 12-months (inclusive)	Five or more	Variable	Other	Other	Time-to-event	Contact outside follow-up	Reminders	Objective measurement	Other: clinic visit at end of study, parental completion of symptom checklist	No	Pharmacological	Standard vitamin D dose (400 UI)	TAU	350/354	High vitamin D dose (2000 UI)	349/349
Agus 2017	Tight Glycemic Control in Critically Ill Children	HALF-PINT Study Investigators and the PALISI Network	2017	1	IX Diseases of the circulatory system	NEJM	Government	Chronic	Clinical	Multi	Around 40% black or hispanic, 48% female.	Preventative	Parallel group	Individual	0+	None	Healthcare	In-hospital stay	Up to 6-months (inclusive)	One to four	Up 6-months (inclusive)	Other	Hospital/routine data	Repeated measures over time	As follow-up	None	Multiple methods or routine data	Other: Routine data, HCP report	No	Medical device	Lower-target glycemic group (80â€“110 mg/dl[4.4â€“6.1 mmol/liter])	Active	360/360	Higher-target glycemic group (150â€“180 mg/dl[8.3â€“10.0 mmol/liter])	353/353
Azizi 2019	Long-term Methimazole Therapy in Juvenile Graves' Disease: A Randomized Trial	Fereidoun Azizi	2019	0.857143	III Diseases of the blood and blood-forming organs and certain disorders involving the immune mechanism	Pediatrics	Academic	Chronic	Clinical	Single	83% female, mean age 15 years,	Management of condition	Parallel group	Individual	0+	Parents/carer/family	Home	Variable	Variable	Five or more	Variable	Five or more	Clinic visit with/without call	Time-to-event	As follow-up	None	Objective measurement	Other:	No	Pharmacological	Discontinuation of methimazole treatment	Conservative management	24/28	Low maintenance dose of methimazole treatment	24/28
Azor-Martinez 2018	Effectiveness of a Hand Hygiene Program at Child Care Centers: A Cluster Randomized Trial	Ernestina Azor-Martinez	2018	0.77466	X Diseases of the respiratory system	Pediatrics	Government	Acute	General	Multi	9% immigrant, 7% 5+family members, 32% father's educational level low, 26% mother's educational level low, 27% father's profession; workers of service or lower, 41% mother's profession; workers of service or lower, 65% lived in flat, 20% smoking at home.	Preventative	Parallel group	Cluster	0+	Parents/carer and educational staff	Home & school/day care	Between 1 to 3 months (inclusive)	Over 6 to 12-months (inclusive)	Five or more	Variable	Five or more	Call with/without survey	Repeated measures over time	As follow-up	None	Teacher/parent/carer report	Other: Clinical data, telephone calls, day care centre data, routine data	Other: 5% of children did not complete the study; this did not affect the results as confirmed by using nonreported analyses.	Behavioural change	Usual hand-washing procedures	TAU	298/429	hand sanitizer	339/391	soap and water	274/356
Bacharier 2015	Early Administration of Azithromycin and Prevention of Severe Lower Respiratory Tract Illnesses in Preschool Children With a History of Such Illnesses: A Randomized Clinical Trial	National Heart, Lung, and Blood Instituteâ€™s AsthmaNet	2015	0.729819	X Diseases of the respiratory system	JAMA	Government	Acute	Clinical	Multi	41% non-white, 40% exposed to smoke, 60% male	Preventative	Parallel group	Individual	0+	Parents/carer and educational staff	Home	Variable	Variable	Five or more	Variable	Other	Call with/without survey	Time-to-event	As follow-up	None	Teacher/parent/carer report	Other: Clinic visit, telephone calls by HCP, parental completed questionnaires	No	Pharmacological	Placebo	Placebo	220/300	Azithromycin	223/307
Basu 2018	Efficacy of Rituximab vs Tacrolimus in Pediatric Corticosteroid-Dependent Nephrotic Syndrome: A Randomized Clinical Trial	Biswanath Basu	2018	0.991667	XIV Diseases of the genitourinary system	JAMA	Government	Chronic	Clinical	Single	NR	Management of condition	Parallel group	Individual	0+	None	Home	Variable	Over 6 to 12-months (inclusive)	Five or more	Over 6 to 12-months (inclusive)	Five or more	Clinic visit with/without call	Repeated measures over time	As follow-up	None	Objective measurement	Other: Patient paper diary, clinic visits, blood tests	No	Pharmacological	Tacrolimus + prednisolone	Active	59/60	rituximab + prednisolone	60/60
Bieleninik 2017	Effects of Improvisational Music Therapy vs Enhanced Standard Care on Symptom Severity Among Children With Autism Spectrum Disorder: The TIME-A Randomized Clinical Trial	TIME-A Study Team	2017	0.862637	V Mental and behavioural disorders	JAMA	Multiple funders	Chronic	Clinical	Multi	16% non-native speaker, 14% less than high-school maternal education, 5% paternal unemployed or benefits, 88% male	Management of condition	Parallel group	Individual	4+	Parents/carer/family	Healthcare	Over 3 to 6-months (inclusive)	Over 6 to 12-months (inclusive)	One to four	Up 6-months (inclusive)	One to four	Clinic visit with/without call	Repeated measures over time	As follow-up	None	HCP	Paper based	Other: Baseline characteristics of those who had dropped out by 5-months (end of intervention & primary outcome time-point)	Psychological therapy	Enhanced standard care	Active	149/182	High-intensity music therapy	78/90	Low-intensity music therapy	87/92
Biswal 2019	Efficacy of a Tetravalent Dengue Vaccine in Healthy Children and Adolescents	TIDES Study Group	2019	0.973133	I Certain infectious and parasitic diseases	NEJM	Industry	Acute	General	Multi	All sites in global south, 50% male	Preventative	Parallel group	Individual	4+	Parents/carer/family	Home	Between 1 to 3 months (inclusive)	Over two years	Five or more	Over one year	One to four	Clinic visit with/without call	Time-to-event	Contact outside follow-up	Reminders	Objective measurement	Clinic Visit	No	Pharmacological	Placebo	Placebo	6521/6698	Vaccine	13038/13401
Bogart 2016	Two-Year BMI Outcomes From a School-Based Intervention for Nutrition and Exercise: A Randomized Trial	Laura M. Bogart	2016	0.560886	IV Endocrine, nutritional and metabolic diseases	BMJ	Government	Chronic	General	Multi	Primarily Latino school district	Preventative	Parallel group	Cluster	0+	Parents/carer and educational staff	Home & school/day care	Between 1 to 3 months (inclusive)	Up to two years (inclusive)	One to four	Over one year	One to four	Hospital/routine data	Single	Intervention delivery/compliance	None	Teacher/parent/carer report	Other: Child completed surveys post-intervention and record linkage from teacher report for primary outcome	No	Behavioural change	Wait-list control	WLC	539/1261	Intervention	829/1178
Bonifacio 2015	Effects of high-dose oral insulin on immune responses in children at high risk for type 1 diabetes: the Pre-POINT randomized clinical trial	Pre-POINT Study Group	2015	0.92	IV Endocrine, nutritional and metabolic diseases	JAMA	Multiple funders	Chronic	Clinical	Multi	60% female	Preventative	Parallel group	Individual	0+	Parents/carer/family	Home	Variable	Up to two years (inclusive)	Five or more	Variable	Other	Clinic visit with/without call	Time-to-event	As follow-up	None	Objective measurement	Other: Parent's reported adverse events and monitored blood glucose levels at home after insulin.	No	Pharmacological	Placebo	Placebo	9/10	Oral insulin	14/15
Borgstrom 2017	Adenotonsillotomy Versus Adenotonsillectomy in Pediatric Obstructive Sleep Apnea: An RCT	Anna BorgstrÃ¶m	2017	0.936709	VI Diseases of the nervous system	Pediatrics	Third sector	Chronic	Clinical	Single	67% male	Curative	Parallel group	Individual	0+	Parents/carer/family	Healthcare	In-hospital stay	Over 6 to 12-months (inclusive)	One to four	Over one year	None	Clinic visit with/without call	Single	As follow-up	None	HCP	Paper based	No	Surgical procedure	Adenotonsillectomy (ATE)	Active	36/40	Adenotonsillotomy (ATT)	38/39
Boronat 2016	Survival and Neurodevelopmental Outcomes of Preterms Resuscitated With Different Oxygen Fractions	Nuria Boronat	2016	0.920354	XVI Certain conditions originating in the perinatal period	Pediatrics	Government	Chronic	Clinical	Multi	27% immigrants with low socioeconomic and educational status, 50% female	Preventative	Parallel group	Individual	0+	None	Healthcare	In-hospital stay	Up to two years (inclusive)	One to four	Over one year	None	Clinic visit with/without call	Single	As follow-up	None	HCP	Other: None	Other: Of the 38 patients who did not attend or perform the follow-up assessment, 34 (16.4% of the eligible [n = 207] and 89.5% of the nonevaluated patients) were immigrants with low socioeconomic and educational status.	Pharmacological	Lower oxygen	Active	109/123	Higher oxygen	99/103
Bradley 2017	Daptomycin for Complicated Skin Infections: A Randomized Trial	John Bradley	2017	0.982323	XII Diseases of the skin and subcutaneous tissue	Pediatrics	Industry	Acute	Clinical	Multi	32% Asian, 23% Black or African American, 52% male	Curative	Parallel group	Individual	0+	None	Healthcare	Until cure	Variable	Five or more	Variable	Other	Clinic visit with/without call	Repeated measures over time	As follow-up	None	HCP	Clinic Visit	No	Pharmacological	Standard Care	TAU	133/133	Daptomycin	256/263
Brinkman 2016	Efficacy of infant simulator programmes to prevent teenage pregnancy: a school-based cluster randomised controlled trial in Western Australia	Sally A Brinkman	2016	1	XV Pregnancy, childbirth and the puerperium	Lancet	Multiple funders	Chronic	General	Multi	8% worst socioeconomic background, 15% blended family, 16% had sex previously, 8% current smoker, 48% had drunk alcohol	Preventative	Parallel group	Cluster	0+	None	School	Less than 1 month	Over two years	One to four	Variable	None	Hospital/routine data	Single	Intervention delivery/compliance	None	Multiple methods or routine data	Other: None	No	Behavioural change	No active control	TAU	1567/1567	Education and Infant simulation	1267/1267
Brock 2018	Sodium Thiosulfate for Protection from Cisplatin-Induced Hearing Loss	P.R. Brock	2018	0.935185	XI Diseases of the digestive system	NEJM	Multiple funders	Acute	Clinical	Multi	54% male	Curative	Parallel group	Individual	0+	Parents/carer/family	Healthcare	Between 1 to 3 months (inclusive)	Variable	Five or more	Over one year	Five or more	Clinic visit with/without call	Single	As follow-up	None	Objective measurement	Clinic Visit	No	Pharmacological	Cisplatin	TAU	46/49	Cisplatin plus sodium thiosulfate	55/59
Bryan 2018	Effect of Including Alcohol and Cannabis Content in a Sexual Risk-Reduction Intervention on the Incidence of Sexually Transmitted Infections in Adolescents: A Cluster Randomized Clinical Trial	Angela D. Bryan	2018	0.919565	XIV Diseases of the genitourinary system	JAMA pediatrics	Government	Acute	General	Single	57% Hispanic, 75% male, 4.6 mean times arrested, 94% tried alcohol, 96% tried cannabis	Preventative	Parallel group	Cluster	4+	None	Other	Less than 1 month	Over 6 to 12-months (inclusive)	One to four	Over 6 to 12-months (inclusive)	One to four	Researcher visit Px	Composite	Contact outside follow-up	Monetary Incentive	Participant self-report	Other: Visit at location chosen by participant	Other: Covariate balance was equivalent between those retained vs those lost to follow-up. Baseline characteristics of the analytic sample and covariate balance between those retained vs lost to follow-up are presented.	Behavioural change	sexual risk-reduction intervention	Active	130/143	sexual risk-reduction intervention with alcohol-focused content	148/155	sexual risk-reduction intervention with alcohol-focused and cannabis-focused content	145/162
Buyse 2015	Efficacy of idebenone on respiratory function in patients with Duchenne muscular dystrophy not using glucocorticoids (DELOS): a double-blind randomised placebo-controlled phase 3 trial	Gunnar Buyse	2015	0.833333	VI Diseases of the nervous system	Lancet	Industry	Chronic	Clinical	Multi	94% White, 92% in Wheelchair	Management of condition	Parallel group	Individual	7+	None	Home	Over 6 to 12-months (inclusive)	Up to two years (inclusive)	Five or more	Over 6 to 12-months (inclusive)	One to four	Clinic visit with/without call	Single	As follow-up	None	Objective measurement	Clinic Visit	Other: Minimal. Presentation of lost to follow-up by "early discontinuation, adverse event, non-compliance, lost to followup, withdrawal of consent, and spinal fixation surgery.)	Pharmacological	Placebo	Placebo	30/34	Idebenone	25/32
Carpenter 2018	Burosumab Therapy in Children with X-Linked Hypophosphatemia	Thomas O. Carpenter	2018	1	IV Endocrine, nutritional and metabolic diseases	NEJM	Government	Chronic	Clinical	Multi	88% white,	Management of condition	Parallel group	Individual	11+	Parents/carer/family	Healthcare	Up to two years (inclusive)	Up to two years (inclusive)	Five or more	Over one year	Five or more	Clinic visit with/without call	Single	As follow-up	None	HCP	Other: HCP rated scales, carer-reported outcomes, blood tests at clinic,	No	Pharmacological	burosumab every 2 weeks	Active	26/26	burosumab every 4 weeks	26/26
Chandramohan 2019	Effect of Adding Azithromycin to Seasonal Malaria Chemoprevention	D. Chandramohan	2019	0.952857	I Certain infectious and parasitic diseases	NEJM	Government	Acute	General	Multi	NR	Preventative	Parallel group	Cluster	0+	Parents/carer/family	Other	Over two years	Variable	One to four	Variable	None	Clinic visit with/without call	Repeated measures over time	As follow-up	None	HCP	Other: annual census & home visit/clinic visit for subgroups	No	Pharmacological	seasonal malaria chemoprevention + placebo	TAU	14920/15689	seasonal malaria chemoprevention + azithromycin	14913/15620
Chang 2016	Melatonin Supplementation for Children With Atopic Dermatitis and Sleep Disturbance: A Randomized Clinical Trial	Yung-Sen Chang	2016	0.791667	XII Diseases of the skin and subcutaneous tissue	JAMA pediatrics	Government	Chronic	Clinical	Single	48% female	Management of condition	Cross-over	Individual	0+	Parents/carer/family	Home	Between 1 to 3 months (inclusive)	Up to 6-months (inclusive)	Five or more	Up 6-months (inclusive)	Five or more	Clinic visit with/without call	Repeated measures over time	As follow-up	None	HCP	Electronic device	No	Pharmacological	Placebo first	Placebo	20/24	Melatonin first	18/24
Chitnis 2018	Trial of Fingolimod versus Interferon Beta-1a in Pediatric Multiple Sclerosis	PARADIGMS Study Group	2018	0.874419	VI Diseases of the nervous system	NEJM	Industry	Chronic	Clinical	Multi	62% female	Management of condition	Parallel group	Individual	0+	Parents/carer/family	Home	Up to two years (inclusive)	Up to two years (inclusive)	Five or more	Over one year	Five or more	Clinic visit with/without call	Repeated measures over time	As follow-up	None	HCP	Clinic Visit	No	Pharmacological	oral fingolimod	Active	100/107	interferon beta-1a	88/108
Clarke 2016	Cognitive Behavioral Therapy in Primary Care for Youth Declining Antidepressants: A Randomized Trial	Gregory Clarke	2016	0.882075	V Mental and behavioural disorders	Pediatrics	Government	Acute	Clinical	Multi	68.4% female, 16% Hispanic, 12% racial minority status. Parents mean socioeconomic status level 40.8, family income mean $64 073.	Management of condition	Parallel group	Individual	0+	Parents/carer/family	Research centre	Variable	Up to two years (inclusive)	Five or more	Variable	Other	Researcher visit Px	Time-to-event	As follow-up	None	HCP	Other: assumed in-person assessment, and paper-based questionnaires.	No	Psychological therapy	TAU	TAU	96/106	TAU + CBT	91/106
Coovadia 2015	Efavirenz-Based Antiretroviral Therapy Among Nevirapine-Exposed HIV-Infected Children in South Africa: A Randomized Clinical Trial	Ashraf Coovadia	2015	0.979866	III Diseases of the blood and blood-forming organs and certain disorders involving the immune mechanism	JAMA	Government	Chronic	Clinical	Single	53% female, 90% Mothers born in South Africa, 44% caregiver completed high school or further education	Management of condition	Parallel group	Individual	0+	Parents/carer/family	Home	Over 6 to 12-months (inclusive)	Over 6 to 12-months (inclusive)	Five or more	Over 6 to 12-months (inclusive)	One to four	Clinic visit with/without call	Repeated measures over time	As follow-up	None	Objective measurement	Clinic Visit	Other: All dropouts were due to relocations out of the area, with no apparent link to randomized group.	Pharmacological	ritonavir-boosted lopinavirâ€“based therapy	Active	148/148	efavirenz-based therapy	144/150
Cradock 2016	Promoting Physical Activity With the Out of School Nutrition and Physical Activity (OSNAP) Initiative: A Cluster-Randomized Controlled Trial	Angie L. Cradock	2016	0.674497	IV Endocrine, nutritional and metabolic diseases	JAMA pediatrics	Government	Chronic	General	Multi	49% female, 33% Hispanic	Preventative	Parallel group	Cluster	11+	Parents/carer and educational staff	School	Over 3 to 6-months (inclusive)	Over 6 to 12-months (inclusive)	One to four	Over 6 to 12-months (inclusive)	None	Other	Composite	As follow-up	None	Multiple methods or routine data	Other: objective accelerometer measurement and direct report from visit by assessors	No	Behavioural change	Usual after-school activity	TAU	220/308	Out of School Nutrition and Physical Activity Initiative	182/288
Delgado 2016	AbobotulinumtoxinA for Equinus Foot Deformity in Cerebral Palsy: A Randomized Controlled Trial	Mauricio R. Delgado	2016	0.946058	VI Diseases of the nervous system	Pediatrics	Industry	Chronic	Clinical	Multi	40% female	Management of condition	Parallel group	Individual	0+	Parents/carer/family	Healthcare	Less than 1 month	Up to 6-months (inclusive)	One to four	Up 6-months (inclusive)	None	Clinic visit with/without call	Single	As follow-up	None	HCP	Clinic Visit	No	Pharmacological	Placebo	Placebo	73/81	abobotulinumtoxinA 10 U/kg/leg	78/80	abobotulinumtoxinA 15U/kg/leg	77/80
Diallo 2018	Safety and Side Effects of Rifampin versus Isoniazid in Children	T. Diallo	2018	0.984318	I Certain infectious and parasitic diseases	NEJM	Government	Acute	Clinical	Multi	Sites in Australia, Benin, Brazil, Canada, Ghana, Guinea, and Indonesia	Curative	Parallel group	Cluster	0+	Parents/carer/family	Home	Variable	Up to two years (inclusive)	Five or more	Variable	Five or more	Clinic visit with/without call	Repeated measures over time	As follow-up	None	HCP	Other: routine data and clinic visit	No	Pharmacological	isoniazid	Active	399/407	rifampin	417/422
Dorling 2019	Controlled Trial of Two Incremental Milk-Feeding Rates in Preterm Infants	SIFT Investigators Group	2019	0.880884	XVI Certain conditions originating in the perinatal period	NEJM	Government	Chronic	Clinical	Multi	52% male	Preventative	Parallel group	Cluster	0+	Parents/carer and educational staff	Healthcare	In-hospital stay	Up to two years (inclusive)	One to four	Over one year	One to four	Px self-report	Composite	As follow-up	None	Teacher/parent/carer report	Other: Outcomes reported at discharge from hospital, by HCP	Other: a sensitivity analysis to examine the effect of missing data at 24 months on the primary out-come, by considering different scenarios that de-parted from the assumption that data were missing completely at random.	Pharmacological	Slower-increment daily milk increase	Active	1246/1404	faster increment daily milk increase	1224/1400
Dunkle 2018	Safety and Immunogenicity of a Recombinant Influenza Vaccine: A Randomized Trial	Lisa M. Dunkle	2018	0.907489	X Diseases of the respiratory system	Pediatrics	Government	Acute	General	Multi	15% hispanic, 51% female	Preventative	Parallel group	Individual	4+	Parents/carer/family	Research centre	Less than 1 month	Over 6 to 12-months (inclusive)	One to four	Up 6-months (inclusive)	None	Clinic visit with/without call	Repeated measures over time	As follow-up	None	Participant self-report	Clinic Visit	No	Pharmacological	inactivated influenza vaccine (IV4)	TAU	105/119	recombinant influenza vaccine (RIV3)	101/108
Dwivedi 2017	Surgery for Drug-Resistant Epilepsy in Children	Rekha Dwivedi	2017	0.991379	VI Diseases of the nervous system	NEJM	Government	Chronic	Clinical	Single	36% female	Curative	Parallel group	Individual	0+	Parents/carer and educational staff	Healthcare	In-hospital stay	Over 6 to 12-months (inclusive)	One to four	Over 6 to 12-months (inclusive)	One to four	Call with/without survey	Single	As follow-up	None	Teacher/parent/carer report	Clinic Visit	No	Surgical procedure	Medical-therapy group (but also on waitlist for surgery)	WLC	58/59	Brain surgery appropriate to the underlying cause of epilepsy	57/57
Findling 2015	Lithium in the Acute Treatment of Bipolar I Disorder: A Double-Blind, Placebo-Controlled Study	Robert L. Findling	2015	0.716049	V Mental and behavioural disorders	Pediatrics	Government	Chronic	Clinical	Multi	45% male, 54% white, 32% african american, 15% hispanic or Latino	Management of condition	Parallel group	Individual	7+	None	Home	Between 1 to 3 months (inclusive)	Up to 6-months (inclusive)	Five or more	Up 6-months (inclusive)	Five or more	Clinic visit with/without call	Single	As follow-up	None	HCP	Telephone call	Other: Reasons for not completing 8 weeks of treatment given by m/h symptom, protocol nonadherence, consent/assent withdrawal/ lack of efficacy and lost to follow-up	Pharmacological	Placebo	Placebo	21/28	Lithium	37/53
Fleischer 2019	Effect of Epicutaneous Immunotherapy vs Placebo on Reaction to Peanut Protein Ingestion Among Children With Peanut Allergy: The PEPITES Randomized Clinical Trial	David M. Fleischer	2019	0.929775	XXI Factors influencing health status and contact with health services	JAMA	Industry	Chronic	Clinical	Multi	61% male, 19% non-white	Management of condition	Parallel group	Individual	4+	Parents/carer/family	Home	Over 6 to 12-months (inclusive)	Over 6 to 12-months (inclusive)	Five or more	Over 6 to 12-months (inclusive)	Five or more	Clinic visit with/without call	Single	As follow-up	None	HCP	Other: telephone calls, clinic visits, parent-completed diaries	Other: MI is base case, sensitivity reported	Pharmacological	Placebo patch	Placebo	109/118	Peanut patch	222/238
Francis 2018	Oral steroids for resolution of otitis media with effusion in children (OSTRICH): a double-blinded, placebo-controlled randomised trial	Nick A Francis	2018	0.933162	VIII Diseases of the ear and mastoid process	Lancet	Government	Acute	Clinical	Multi	27% non-white	Curative	Parallel group	Individual	0+	Parents/carer/family	Home	Less than 1 month	Up to 6-months (inclusive)	One to four	Up 6-months (inclusive)	None	Clinic visit with/without call	Single	As follow-up	None	Objective measurement	Other: parent/participant completed measures, parent symptom diary, clinic visits	No	Pharmacological	Placebo	Placebo	180/189	Oral steroid	183/200
Freedman 2016	Effect of Dilute Apple Juice and Preferred Fluids vs Electrolyte Maintenance Solution on Treatment Failure Among Children With Mild Gastroenteritis: A Randomized Clinical Trial	Stephen B. Freedman	2016	0.995363	XI Diseases of the digestive system	JAMA	Third sector	Acute	Clinical	Single	51% male	Curative	Parallel group	Individual	0+	Parents/carer/family	Emergency dept & home	In-hospital stay	Up to 6-months (inclusive)	Five or more	Up 6-months (inclusive)	Five or more	Other	Composite	As follow-up	None	Multiple methods or routine data	Other: routine data linkage, telephone call to parents, parent completed diary, clinic visit, letter with questionnaire to parent	No	Pharmacological	Electrolyte Maintenance Solution	TAU	322/324	Half-Strength Apple Juice/Preferred Fluids Therapy	322/323
Freedman 2018	Multicenter Trial of a Combination Probiotic for Children with Gastroenteritis	PERC PROGUT Trial Group	2018	0.933409	XI Diseases of the digestive system	NEJM	Academic	Acute	Clinical	Multi	56% male, 6% exclusively breast-fed	Curative	Parallel group	Individual	0+	Parents/carer and educational staff	Emergency dept & home	Less than 1 month	Up to 6-months (inclusive)	Five or more	Up 6-months (inclusive)	Other	Call with/without survey	Repeated measures over time	As follow-up	None	Teacher/parent/carer report	Routine data	Other: Multiple imputation was used to account for missing data	Pharmacological	Placebo	Placebo	413/442	Probiotics	414/444
Grainger 2015	Eltrombopag for children with chronic immune thrombocytopenia (PETIT2): a randomised, multicentre, placebo-controlled trial	John D Grainger	2015	1	III Diseases of the blood and blood-forming organs and certain disorders involving the immune mechanism	Lancet	Industry	Chronic	Clinical	Multi	33% East Asian. 12 countries: Argentina, Czech Republic, Germany, Hong Kong, Israel, Italy, Russia, Spain, Taiwan, Thailand, UK, and USA	Management of condition	Parallel group	Individual	0+	None	Home	Over 6 to 12-months (inclusive)	Up to two years (inclusive)	Five or more	Up 6-months (inclusive)	Five or more	Clinic visit with/without call	Single	As follow-up	None	Objective measurement	Clinic Visit	No	Pharmacological	Placebo	Placebo	29/29	Eltrombopag	63/63
Halterman 2018	Effect of the School-Based Telemedicine Enhanced Asthma Management (SB-TEAM) Program on Asthma Morbidity: A Randomized Clinical Trial	Jill S. Halterman	2018	0.9875	X Diseases of the respiratory system	JAMA	Government	Chronic	Clinical	Multi	62% male, 32% Hispanic, 58% African American, 76% public health insurance, 48% smoker in home, 59% caregiver educated to at least high school, 75% single marital status, 33% caregiver depressive symptoms.	Management of condition	Parallel group	Individual	0+	Parents/carer and educational staff	School	Over 6 to 12-months (inclusive)	Over 6 to 12-months (inclusive)	One to four	Over 6 to 12-months (inclusive)	One to four	Call with/without survey	Repeated measures over time	As follow-up	Monetary Incentive	Teacher/parent/carer report	Other: routine data, home visit, telephone calls.	Other: secondary analysis using weighted GEE to accommodate missing data	Behavioural change	Enhanced usual care	Active	196/200	School-Based Telemedicine Enhanced Asthma Management	199/200
He 2015	Effect of Time Spent Outdoors at School on the Development of Myopia Among Children in China: A Randomized Clinical Trial	Mingguang He	2015	0.854437	VII Diseases of the eye and adnexa	JAMA	Multiple funders	Chronic	General	Multi	Chinese primary school children , 54% male	Preventative	Parallel group	Cluster	4+	Parents/carer and educational staff	Home & school/day care	Over two years	Over two years	One to four	Over one year	One to four	School visit	Single	Contact outside follow-up	Other	Objective measurement	Paper based	No	Behavioural change	Usual pattern of activity	TAU	726/929	Additional outdoor activities at school and support with activity outside of school	853/919
Heeney 2016	A Multinational Trial of Prasugrel for Sickle Cell Vaso-Occlusive Events	Matthew Heeney	2016	1	III Diseases of the blood and blood-forming organs and certain disorders involving the immune mechanism	NEJM	Industry	Chronic	Clinical	Multi	50% female, 34% white, 65% black	Management of condition	Parallel group	Individual	0+	Parents/carer/family	Home	Variable	Up to two years (inclusive)	Five or more	Variable	Five or more	Call with/without survey	Repeated measures over time	As follow-up	None	Participant self-report	Clinic Visit	Other: No participants were lost to follow-up	Pharmacological	Placebo	Placebo	170/170	Prasugrel	171/171
Ho 2017	A Sports-Based Youth Development Program, Teen Mental Health, and Physical Fitness: An RCT	Frederick Ka Wing	2017	0.959538	V Mental and behavioural disorders	Pediatrics	Third sector	Chronic	General	Multi	58% female, 43% maternal education lower secondary and less, 44% upper secondary, 10% Tertiary	Preventative	Parallel group	Individual	0+	None	School	Over 3 to 6-months (inclusive)	Over 6 to 12-months (inclusive)	Five or more	Over 6 to 12-months (inclusive)	Five or more	School visit	Composite	As follow-up	None	Multiple methods or routine data	Online survey/website	Other: Withdrawn because of competing activities, encountered injury, no further analysis conducted.	Behavioural change	Access to Health Education Website	Active	331/346	Sports-Based Youth Development Program	333/346
Iannotti 2017	Eggs in Early Complementary Feeding and Child Growth: A Randomized Controlled Trial	Lora L. Iannotti	2017	0.907975	XVIII Symptoms, signs and abnormal clinical and laboratory findings, not elsewhere classified	Pediatrics	Third sector	Chronic	General	Multi	45% female, 84% household arable food production, 84% livestock, 25% cash transfer program, 99% improved water source, 23% mothers <19 years, 18% single mothers, mean 9.0 years of maternal education	Preventative	Parallel group	Individual	0+	Parents/carer/family	Home	Over 3 to 6-months (inclusive)	Up to 6-months (inclusive)	Five or more	Up 6-months (inclusive)	Five or more	Researcher visit Px	Single	Contact outside follow-up	Other	Objective measurement	Other: home visit or collected and taken to central research site	No	Other	No treatment	Other: No treatment	73/83	Egg supplement	75/80
Imel 2019	Burosumab versus conventional therapy in children with X-linked hypophosphataemia: a randomised, active-controlled, open-label, phase 3 trial	Erik A Imel	2019	1	IV Endocrine, nutritional and metabolic diseases	Lancet	Industry	Chronic	Clinical	Multi	56% female, 82% white, 13% Asian	Management of condition	Parallel group	Individual	11+	None	Healthcare	Up to two years (inclusive)	Up to two years (inclusive)	One to four	Over one year	None	Clinic visit with/without call	Single	Intervention delivery/compliance	None	Objective measurement	Other:	No	Pharmacological	Conventional Therapy	Active	32/32	Burosumab	29/29
Isanaka 2016	Routine Amoxicillin for Uncomplicated Severe Acute Malnutrition in Children	Sheila Isanaka	2016	0.99461	IV Endocrine, nutritional and metabolic diseases	NEJM	Third sector	Acute	Clinical	Multi	49.9% female, 2.1 % maternal education greater or equal to 6 years	Curative	Parallel group	Individual	0+	None	Healthcare	Between 1 to 3 months (inclusive)	Up to 6-months (inclusive)	Five or more	Variable	Five or more	Clinic visit with/without call	Time-to-event	As follow-up	None	Objective measurement	Home Visit	Other: Excluded for protocol violation	Pharmacological	Placebo	Placebo	1200/1202	Amoxicillin	1199/1210
Jackson 2018	Quintupling Inhaled Glucocorticoids to Prevent Childhood Asthma Exacerbations	D.J. Jackson	2018	0.755906	X Diseases of the respiratory system	NEJM	Academic	Chronic	Clinical	Multi	22% black, 23% other. 30% Hispanic. 38% exposed to tobacco smoke at home.	Management of condition	Parallel group	Individual	4+	Parents/carer/family	Home	Over 6 to 12-months (inclusive)	Over 6 to 12-months (inclusive)	Five or more	Over 6 to 12-months (inclusive)	Five or more	Clinic visit with/without call	Repeated measures over time	As follow-up	None	HCP	Electronic device	Other: Treatment failure, lost to follow-up, personal reasons, dissatisfied with asthma control, other medical condition.	Pharmacological	Low-dose Glucocorticoids	Active	98/127	High-dose Glucocorticoids	94/127
Knip 2018	Effect of Hydrolyzed Infant Formula vs Conventional Formula on Risk of Type 1 Diabetes: The TRIGR Randomized Clinical Trial	Mikael Knip	2018	0.418735	IV Endocrine, nutritional and metabolic diseases	JAMA	Government	Chronic	General	Multi	48% female	Preventative	Parallel group	Individual	0+	None	Home	Between 1 to 3 months (inclusive)	Over two years	Five or more	Variable	Other	Clinic visit with/without call	Time-to-event	As follow-up	None	Objective measurement	Other: Telephone calls	Other: Ineligible HLA genotype, No HLA sample, recognizable severe illness, did not meet eligibility, other reasons.	Other	Cow's milk-based formula	TAU	1078/2543	Hydrolysate Formula	1081/2613
Laursen 2017	Probiotics and Child Care Absence Due to Infections: A Randomized Controlled Trial	Rikke Pilmann Laursen	2017	0.913793	I Certain infectious and parasitic diseases	Pediatrics	Multiple funders	Acute	General	Single	49% female, 64% 'Long' (at least 17 years) parental education	Preventative	Parallel group	Individual	0+	Parents/carer and educational staff	Home	Over 3 to 6-months (inclusive)	Over 6 to 12-months (inclusive)	Five or more	Up 6-months (inclusive)	Five or more	Px self-report	Repeated measures over time	As follow-up	None	Teacher/parent/carer report	Clinic Visit	Other: Study too time consuming, illness, wished to give probiotic supplements, no reason given, excluded because of antibiotic treatment	Pharmacological	Placebo	Placebo	134/146	Probiotic	131/144
Leddy 2019	Early Subthreshold Aerobic Exercise for Sport-Related Concussion: A Randomized Clinical Trial.	John Leddy	2019	0.911504	XIX Injury, poisoning and certain other consequences of external causes	JAMA pediatrics	Government	Acute	Clinical	Multi	47% female	Curative	Parallel group	Individual	0+	None	Home	Between 1 to 3 months (inclusive)	Up to 6-months (inclusive)	Five or more	Variable	Five or more	Clinic visit with/without call	Time-to-event	As follow-up	None	Objective measurement	Online survey/website	Other: Lost to follow-up, discontinued intervention owing to another illness, discontinued without a stated reason	Behavioural change	Stretching Group	Active	51/56	Aerobic Exercise	52/57
Maitland 2019 (1)	Immediate Transfusion in African Children with Uncomplicated Severe Anemia	K. Maitland	2019	0.948882	III Diseases of the blood and blood-forming organs and certain disorders involving the immune mechanism	NEJM	Government	Acute	Clinical	Multi	56.4% male, 32% HIV positive	Management of condition	Parallel group	Individual	11+	None	Healthcare	In-hospital stay	Up to 6-months (inclusive)	One to four	Up 6-months (inclusive)	Other	Hospital/routine data	Single	As follow-up	None	Objective measurement	Clinic Visit	Other: Lost to follow-up, Left centre without parental consent, withdrew, could not be traced, moved away, could not be traced.	Other medical procedure	No immediate transfusion	TAU	749/787	Immediate Transfusion	736/778
Maitland 2019 (2)	Transfusion Volume for Children with Severe Anemia in Africa	K Maitland	2019	0.948999	III Diseases of the blood and blood-forming organs and certain disorders involving the immune mechanism	NEJM	Academic	Acute	Clinical	Multi	56.7% male	Curative	Parallel group	Individual	11+	None	Healthcare	In-hospital stay	Up to 6-months (inclusive)	One to four	Up 6-months (inclusive)	Other	Hospital/routine data	Single	As follow-up	None	Objective measurement	Clinic Visit	Other: Died before start of transfusion, lost health form, withdrawn, left centre during primary hospitalization, parent or guardian who lost interest, parent or guardian who became unable to bring child to centre, could not be traced.	Other medical procedure	Active: 30ml of whole-blood equivalent/ kg of body weight	Active	1514/1598	20ml of whole-blood equivalent/ kg of body weight	1519/1598
Marcovecchio 2017	ACE Inhibitors and Statins in Adolescents with Type 1 Diabetes	M.Loredana Marcovecchio	2017	0.916479	IV Endocrine, nutritional and metabolic diseases	NEJM	Third sector	Chronic	Clinical	Multi	54% male	Management of condition	Parallel group	Individual	7+	None	Home	Variable	Over two years	Five or more	Over one year	Five or more	Clinic visit with/without call	Repeated measures over time	As follow-up	None	Objective measurement	Other: Paper-based	Other: Moved away, unwilling to continue	Pharmacological	Placebo + Placebo	Placebo	98/109	Quinapril + Placebo	99/111	Atorvastatin + Placebo	104/112	Quinapril + Atorvastatin	105/111
McCann 2019	Neurodevelopmental outcome at 5 years of age after general anaesthesia or awake-regional anaesthesia in infancy (GAS): an international, multicentre, randomised, controlled equivalence trial	Mary Ellen McCann	2019	0.621697	XIX Injury, poisoning and certain other consequences of external causes	Lancet	Government	Chronic	Clinical	Multi	92% male, 91% two caregivers present at birth, 49% mother completed tertiary studies	Preventative	Parallel group	Individual	0+	Parents/carer/family	Healthcare	In-hospital stay	Over two years	One to four	Over one year	None	Clinic visit with/without call	Composite	As follow-up	None	HCP	Other:	Other: Misrandomisation, withdrew, not assessed, protocol violations, lost to follow up.	Other medical procedure	General Anaesthesia Group	TAU	242/358	Awake-regional anaesthesia group	205/361
McCarty 2016	Collaborative Care for Adolescents With Persistent Postconcussive Symptoms: A Randomized Trial	Carolyn A McCarty	2016	0.959184	XIX Injury, poisoning and certain other consequences of external causes	Pediatrics	Multiple funders	Acute	Clinical	Multi	The sample was 65% female, with the following racial distribution: 75.5% white, 14.3% other, 8.2% Asian or Pacific Islander, and 2.0% black. Approximately 8% of the sample identified as Hispanic or Latino.	Preventative	Parallel group	Individual	0+	Parents/carer/family	Healthcare	Over 3 to 6-months (inclusive)	Up to 6-months (inclusive)	One to four	Up 6-months (inclusive)	One to four	Clinic visit with/without call	Repeated measures over time	Intervention delivery/compliance	None	HCP	Other:	Other: Did not receive allocated intervention, lost to follow up, discontinued intervention	Psychological therapy	Usual Care	TAU	24/24	Collaborative Care Intervention	23/25
McDonald 2017	Ataluren in patients with nonsense mutation Duchenne muscular dystrophy (ACT DMD): a multicentre, randomised, double-blind, placebo-controlled, phase 3 trial	Craig M McDonald	2017	0.96087	VI Diseases of the nervous system	Lancet	Industry	Chronic	Clinical	Multi	All male, 76% caucasian, 6% asian, 5 % hispanic	Management of condition	Parallel group	Individual	7+	Parents/carer/family	Home	Over 6 to 12-months (inclusive)	Over 6 to 12-months (inclusive)	Five or more	Over 6 to 12-months (inclusive)	Five or more	Clinic visit with/without call	Single	As follow-up	None	Objective measurement	Other:	Other: Adverse event, lost to follow-up, participants request, non-compliant.	Pharmacological	Placebo	Placebo	111/115	Ataluren	110/115
Mercuri 2018	Nusinersen versus Sham Control in Later-Onset Spinal Muscular Atrophy	E Mercuri	2018	0.793651	VI Diseases of the nervous system	NEJM	Industry	Chronic	Clinical	Multi	53% female	Management of condition	Parallel group	Individual	0+	None	Healthcare	Up to two years (inclusive)	Up to two years (inclusive)	Five or more	Over one year	One to four	Clinic visit with/without call	Single	Intervention delivery/compliance	None	HCP	Other: Telephone call	No	Pharmacological	Sham control	Sham	34/42	Nusinersen	66/84
Moler 2015	Therapeutic hypothermia after out-of-hospital cardiac arrest in children	THAPCA Trial Investigators	2015	0.881356	IX Diseases of the circulatory system	NEJM	Government	Acute	Clinical	Multi	66% male	Management of condition	Parallel group	Individual	0+	Parents/carer and educational staff	Healthcare	Less than 1 month	Over 6 to 12-months (inclusive)	One to four	Over 6 to 12-months (inclusive)	None	Call with/without survey	Single	As follow-up	None	Teacher/parent/carer report	Other: on-site neuropsychological testing, safety outcomes including mortality	No	Other medical procedure	Normothermia	TAU	122/140	Hypothermia	138/155
Moler 2017	Therapeutic Hypothermia after In-Hospital Cardiac Arrest in Children	THAPCA Trial Investigators	2017	0.781155	IX Diseases of the circulatory system	NEJM	Government	Acute	Clinical	Multi	60% male, 91% pre-existing medical condition	Management of condition	Parallel group	Individual	0+	Parents/carer and educational staff	Healthcare	Less than 1 month	Over 6 to 12-months (inclusive)	One to four	Over 6 to 12-months (inclusive)	One to four	Call with/without survey	Single	As follow-up	None	Teacher/parent/carer report	Other: routine data, telephone calls, clinic visit.	Other: Sensitivity analyses were conducted to examine the potential effect of missing primary outcome data on the analysis results.	Medical device	Normothermia	Active	124/163	Hypothermia	133/166
Nakano 2016	Inhaled Laninamivir Octanoate as Prophylaxis for Influenza in Children	Takashi Nakano	2016	0.994169	X Diseases of the respiratory system	Pediatrics	Industry	Acute	General	Multi	50% female	Preventative	Parallel group	Individual	0+	Parents/carer/family	Home	Less than 1 month	Up to 6-months (inclusive)	One to four	Up 6-months (inclusive)	One to four	Clinic visit with/without call	Single	As follow-up	None	Objective measurement	Other: Paper based	No	Pharmacological	Placebo	Placebo	170/171	Lanimanivir	171/172
Natalucci 2016	Effect of Early Prophylactic High-Dose Recombinant Human Erythropoietin in Very Preterm Infants on Neurodevelopmental Outcome at 2 Years: A Randomized Clinical Trial	Giancarlo Natalucci	2016	0.811111	XVI Certain conditions originating in the perinatal period	JAMA	Government	Chronic	Clinical	Multi	40% female, education of mother median IQR : Treatment 3.0 (1.0-3.0) and Control 3.0 (1.5 - 3.0)	Preventative	Parallel group	Individual	0+	None	Healthcare	Less than 1 month	Up to two years (inclusive)	Five or more	Over one year	None	Clinic visit with/without call	Composite	As follow-up	None	HCP	Other:	Other: Did not receive treatment/placebo as randomised, received lower dose, did not undergo follow up assessment, dropped-out, died, excluded	Pharmacological	Placebo	Placebo	174/220	High-Dose Recombinant Human Erythropoietin	191/230
Nemes 2018	Prevention of M. tuberculosis Infection with H4:IC31 Vaccine or BCG Revaccination	E Nemes	2018	0.924242	I Certain infectious and parasitic diseases	NEJM	Third sector	Acute	General	Multi	0.3% asian, 37% black, 5% white, 52.6 % female.	Preventative	Parallel group	Individual	0+	None	Healthcare	Less than 1 month	Over two years	Five or more	Over one year	Five or more	Clinic visit with/without call	Single	As follow-up	None	Objective measurement	Other:	No	Pharmacological	Placebo	Placebo	306/329	H4:IC31	297/331	BCG	312/330
Papadakis 2018	Use of Oximetry to Determine Need for Adenotonsillectomy for Sleep-Disordered Breathing	Chariton Papadakis	2018	0.752688	VI Diseases of the nervous system	Pediatrics	Academic	Chronic	Clinical	Single	48% female	Management of condition	Parallel group	Individual	4+	Parents/carer/family	Healthcare	Between 1 to 3 months (inclusive)	Up to 6-months (inclusive)	One to four	Up 6-months (inclusive)	None	Clinic visit with/without call	Composite	As follow-up	None	Objective measurement	Paper based	No	Pharmacological	Wait-list Condition	WLC	68/93	Adenotonsillectomy	72/93
Papp 2017	Efficacy and safety of adalimumab every other week versus methotrexate once weekly in children and adolescents with severe chronic plaque psoriasis: a randomised, double-blind, phase 3 trial	Kim Papp	2017	0.921053	XII Diseases of the skin and subcutaneous tissue	Lancet	Industry	Chronic	Clinical	Multi	57% female	Curative	Parallel group	Individual	4+	Parents/carer/family	Home	Over 3 to 6-months (inclusive)	Up to two years (inclusive)	Five or more	Over 6 to 12-months (inclusive)	One to four	Clinic visit with/without call	Single	As follow-up	None	Objective measurement	Other:	No	Pharmacological	Adalimunab (0.8mg/kg)	Active	37/38	Adalimunab (0.4mg/kg)	36/39	Methotrexate	32/37
Parker 2019	Prednisolone Versus Dexamethasone for Croup: a Randomized Controlled Trial	Colin Parker	2019	1	X Diseases of the respiratory system	Pediatrics	Third sector	Acute	Clinical	Multi	38% female	Management of condition	Parallel group	Individual	0+	Parents/carer/family	Healthcare	In-hospital stay	Up to 6-months (inclusive)	One to four	Up 6-months (inclusive)	Other	Hospital/routine data	Repeated measures over time	As follow-up	None	Objective measurement	Telephone call	No	Pharmacological	Dexamethasone	Active	410/410	Low-dose Dexamethasone	410/410	Prednisolone	411/411
Pastor-Villaescusa 2017	Metformin for Obesity in Prepubertal and Pubertal Children: A Randomized Controlled Trial	Belen Pastor-Villaescusa	2017	0.875	IV Endocrine, nutritional and metabolic diseases	Pediatrics	Government	Chronic	General	Multi	None reported	Management of condition	Parallel group	Individual	7+	Parents/carer/family	Home	Over 3 to 6-months (inclusive)	Up to 6-months (inclusive)	One to four	Up 6-months (inclusive)	One to four	Clinic visit with/without call	Composite	As follow-up	None	Objective measurement	Paper based	Other: Dropped out, refuse to continue, uncontactable, other reasons	Pharmacological	Placebo	Placebo	72/80	Metformin	68/80
Peyvandi 2016	A Randomized Trial of Factor VIII and Neutralizing Antibodies in Hemophilia A	F. Peyvandi	2016	0.950758	III Diseases of the blood and blood-forming organs and certain disorders involving the immune mechanism	NEJM	Multiple funders	Chronic	Clinical	Multi	100% male, 33% white, 89% participants from global south country	Management of condition	Parallel group	Individual	0+	Parents/carer/family	Home	Variable	Over two years	Five or more	Variable	Five or more	Clinic visit with/without call	Time-to-event	As follow-up	None	Objective measurement	Other: patient diary	No	Pharmacological	plasma-derived factor VIII	Active	125/133	recombinant factor VIII	126/131
Polonsky 2019	Effect of a Breakfast in the Classroom Initiative on Obesity in Urban School-aged Children: A Cluster Randomized Clinical Trial.	Heather Polonsky	2019	0.582232	IV Endocrine, nutritional and metabolic diseases	JAMA pediatrics	Government	Chronic	General	Multi	48.6% male, 6.1 % asian, 66.6% black, 17.1% hispanic, 7.3% white, 78.9% eligible for free school meals	Preventative	Parallel group	Cluster	7+	Parents/carer and educational staff	School	Over two years	Over two years	One to four	Over one year	One to four	School visit	Single	Intervention delivery/compliance	None	Objective measurement	Other: routine data	Other: Lost to follow-up, transferred, refused, chronically absent. Sociodemographic characteristics of students who were retained at theend of the study vs those lost to follow-up were reported.	Behavioural change	Breakfast before school in the cafeteria and standard nutrition education.	TAU	443/723	Classroom initiative on obesity (including breakfast in classroom)	350/639
Powers 2017 (1)	Effect of Low-Dose Ferrous Sulfate vs Iron Polysaccharide Complex on Hemoglobin Concentration in Young Children With Nutritional Iron-Deficiency Anemia: A Randomized Clinical Trial	Jacquelyn M Powers	2017	0.7375	III Diseases of the blood and blood-forming organs and certain disorders involving the immune mechanism	JAMA	Industry	Chronic	Clinical	Single	45% female, 61% Hispanic white, 9% non-Hispanic white, 11% Black, 5% Asian	Management of condition	Parallel group	Individual	7+	Parents/carer/family	Home	Between 1 to 3 months (inclusive)	Up to 6-months (inclusive)	One to four	Up 6-months (inclusive)	One to four	Clinic visit with/without call	Single	As follow-up	None	Objective measurement	Telephone call	Other: Lost to follow-up, discontinued study drug, withdrew from study	Pharmacological	Ferrous Sulfate	Active	28/40	Polysaccharide complex	31/40
Powers 2017 (2)	Trial of Amitriptyline, Topiramate, and Placebo for Pediatric Migraine	Scott Powers	2017	0.731302	VI Diseases of the nervous system	NEJM	Government	Chronic	Clinical	Multi	68% female, 70% white, 19% black, 6% asian	Management of condition	Parallel group	Individual	7+	Parents/carer/family	Home	Between 1 to 3 months (inclusive)	Up to 6-months (inclusive)	Five or more	Up 6-months (inclusive)	Five or more	Px self-report	Single	As follow-up	None	Participant self-report	Clinic Visit	Other: early trial closure, discontinued due to side-effects, lost to follow-up, ended trial early, missing data	Pharmacological	Placebo	Placebo	59/72	Amitryptyline	104/144	Topiramate	101/145
Ramanan 2017	Adalimumab plus Methotrexate for Uveitis in Juvenile Idiopathic Arthritis	Athimalaipet	2017	1	XIII Diseases of the musculoskeletal system and connective tissue	NEJM	Government	Chronic	Clinical	Multi	78% female	Management of condition	Parallel group	Individual	0+	None	Healthcare	Variable	Up to two years (inclusive)	Five or more	Variable	Other	Clinic visit with/without call	Time-to-event	As follow-up	None	Objective measurement	Other:	No	Pharmacological	Placebo	Placebo	30/30	Adalimumab	60/60
Reddihough 2019	Effect of Fluoxetine on Obsessive-Compulsive Behaviors in Children and Adolescents With Autism Spectrum Disorders: A Randomized Clinical Trial	Dinah Reddihough	2019	0.746575	V Mental and behavioural disorders	JAMA	Government	Chronic	Clinical	Multi	85% female	Management of condition	Parallel group	Individual	7+	None	Home	Over 3 to 6-months (inclusive)	Up to 6-months (inclusive)	One to four	Up 6-months (inclusive)	None	Clinic visit with/without call	Single	As follow-up	None	HCP	Telephone call	Other: Parent withdrew, adverse events, clinician decision to discontinue, used other drugs, personal reasons.	Pharmacological	Placebo	Placebo	55/71	Fluoxetine	54/75
Roberts 2016	Academic Outcomes 2 Years After Working Memory Training for Children With Low Working Memory: A Randomized Clinical Trial	Gehan Roberts	2016	0.887168	V Mental and behavioural disorders	JAMA	Government	Chronic	General	Multi	47% male, 13% primary caregiver did not complete high school, 22.4% completed high school, 63% completed university degree, 16% non-English language spoken in household.	Management of condition	Parallel group	Individual	4+	Parents/carer/family	School	Between 1 to 3 months (inclusive)	Up to two years (inclusive)	One to four	Over 6 to 12-months (inclusive)	None	School visit	Composite	Intervention delivery/compliance	None	Objective measurement	Paper based	Other: Did not complete intervention, requested by parent.	Psychological therapy	Usual Classroom Teaching	TAU	201/226	Computerized adaptive working memory intervention program	200/226
Ruperto 2016	Prednisone versus prednisone plus ciclosporin versus prednisone plus methotrexate in new-onset juvenile dermatomyositis: a randomised trial	Nicolino Ruperto	2016	0.517986	XIII Diseases of the musculoskeletal system and connective tissue	Lancet	Government	Chronic	Clinical	Multi	59% female, 67% white european, 14% Hispanic	Curative	Parallel group	Individual	0+	Parents/carer/family	Home	Over two years	Over two years	Five or more	Up 6-months (inclusive)	None	Clinic visit with/without call	Single	As follow-up	None	Objective measurement	Paper based	Other: Treatment failure, lost to follow-up, withdrew consent, adverse event	Pharmacological	Prednisone	Active	17/47	Prednisone plus Ciclosporin	26/46	Prednisone plus methotrexate	29/46
Rutten 2017	Home-Based Hypnotherapy Self-exercises vs Individual Hypnotherapy With a Therapist for Treatment of Pediatric Irritable Bowel Syndrome, Functional Abdominal Pain, or Functional Abdominal Pain Syndrome: A Randomized Clinical Trial	Juliette Rutten	2017	0.896154	XI Diseases of the digestive system	JAMA pediatrics	Government	Chronic	Clinical	Multi	72% female	Management of condition	Parallel group	Individual	7+	None	Home	Between 1 to 3 months (inclusive)	Up to two years (inclusive)	Five or more	Over one year	Five or more	Px self-report	Single	As follow-up	None	Participant self-report	Home Visit	Other: Did not receive intervention, lost to follow-up, discontinued intervention.	Psychological therapy	CD- Group	Active	117/128	Therapist group	116/132
Schnadower 2018	Lactobacillus rhamnosus GG versus Placebo for Acute Gastroenteritis in Children	PECARN Probiotics Study Group	2018	0.971164	XI Diseases of the digestive system	NEJM	Government	Acute	Clinical	Multi	53% male, 57% non-white, 19% spanish speaking-preferred, 7% breast-fed exclusively for <6mo	Curative	Parallel group	Individual	0+	Parents/carer and educational staff	Emergency dept & home	Less than 1 month	Up to 6-months (inclusive)	Five or more	Up 6-months (inclusive)	Five or more	Call with/without survey	Repeated measures over time	Contact outside follow-up	Reminders	Teacher/parent/carer report	Routine data	Other: multiple imputation methods using a sequence of regression models as well as standard methods. Reason for withdrawal from the trial recorded.	Pharmacological	Placebo	Placebo	475/488	L. rhamnosus GG (probiotic)	468/483
Shakya 2019	Phase 3 Efficacy Analysis of a Typhoid Conjugate Vaccine Trial in Nepal	TyVAC Nepal Study Team	2019	0.99965	I Certain infectious and parasitic diseases	NEJM	Multiple funders	Acute	General	Multi	51% male, global south country	Preventative	Parallel group	Individual	0+	Parents/carer/family	Healthcare	Less than 1 month	Up to two years (inclusive)	Five or more	Variable	Other	Clinic visit with/without call	Time-to-event	Contact outside follow-up	Other	Objective measurement	Other: telephone calls or in-person visit	No	Pharmacological	Men A vaccine	Active	10008/10014	Typhoid conjugate vaccine	10004/10005
Sheehan 2016	Acetaminophen versus Ibuprofen in Young Children with Mild Persistent Asthma	NIH/NHLBI AsthmaNet	2016	0.993333	X Diseases of the respiratory system	NEJM	Government	Chronic	Clinical	Multi	60% male, 51% non-White	Management of condition	Parallel group	Individual	0+	Parents/carer/family	Home	Over 6 to 12-months (inclusive)	Over 6 to 12-months (inclusive)	Five or more	Over 6 to 12-months (inclusive)	Five or more	Clinic visit with/without call	Repeated measures over time	As follow-up	Monetary Incentive	HCP	Other: clinic visit and telephone calls	Other: To assess the potential effect of dropout on the study results, we performed an additional analysis of the primary outcome that included only data from participants who completed the entire follow-up, an analysis that included only data from participants who completed the entire follow-up and who used at least one dose of trial medication, and sensitivity analyses that were based on the im…	Pharmacological	Ibuprofen	Active	148/150	Acetaminophen	150/150
Sigurgeirsson 2015	Safety and efficacy of pimecrolimus in atopic dermatitis: a 5-year randomized trial	Bardur Sigurgeirsson	2015	0.701107	XII Diseases of the skin and subcutaneous tissue	Pediatrics	Industry	Chronic	Clinical	Multi	40% non-white ethnicity	Management of condition	Parallel group	Individual	0+	Parents/carer/family	Home	Until cure	Over two years	Five or more	Over one year	Five or more	Clinic visit with/without call	Repeated measures over time	As follow-up	None	HCP	Clinic Visit	No	Pharmacological	Topical corticosteroids	TAU	874/1229	Pimecrolimus 1% cream	836/1210
Skoner 2015	Intranasal triamcinolone and growth velocity	David P. Skoner	2015	0.895973	X Diseases of the respiratory system	Pediatrics	Industry	Chronic	Clinical	Multi		Management of condition	Parallel group	Individual	0+	Parents/carer/family	Home	Over 6 to 12-months (inclusive)	Up to two years (inclusive)	Five or more	Over 6 to 12-months (inclusive)	Five or more	Clinic visit with/without call	Repeated measures over time	As follow-up	None	Objective measurement	Clinic Visit	No	Pharmacological	Placebo	Placebo	133/148	Triamcinolone acetonide aqueous nasal spray	134/150
Spinella 2019	Effect of Fresh vs Standard-issue Red Blood Cell Transfusions on Multiple Organ Dysfunction Syndrome in Critically Ill Pediatric Patients: A Randomized Clinical Trial	Philip C. Spinella	2019	0.949935	XVIII Symptoms, signs and abnormal clinical and laboratory findings, not elsewhere classified	JAMA	Government	Acute	Clinical	Multi	53% male	Management of condition	Parallel group	Individual	0+	Parents/carer/family	Healthcare	In-hospital stay	Up to 6-months (inclusive)	Five or more	Up 6-months (inclusive)	Five or more	Hospital/routine data	Single	As follow-up	None	HCP	Other: routine data or telephone or email	Other: Missing data were treated as missing, and the number of patients missing for each variable is reported. No imputation was done for missing outcomes.	Pharmacological	Standard-issue red blood cell transfusions	TAU	733/770	Fresh red blood cell transfusions	728/768
Stempel 2016 (1)	Serious Asthma Events with Fluticasone plus Salmeterol versus Fluticasone Alone	David Stempel	2016	0.997859	X Diseases of the respiratory system	NEJM	Industry	Chronic	Clinical	Multi	66% female, 75% white, 15% black	Management of condition	Parallel group	Individual	11+	None	Home	Over 3 to 6-months (inclusive)	Up to 6-months (inclusive)	Five or more	Variable	Other	Clinic visit with/without call	Time-to-event	As follow-up	None	HCP	Telephone call	Other: Withdrew, adverse event, asthma exacerbations, lack of efficacy, lost to follow up	Pharmacological	Fluticasone	Active	5831/5845	Fluticasone- salmeterol	5823/5834
Stempel 2016 (2)	Safety of Adding Salmeterol to Fluticasone Propionate in Children with Asthma	David Stempel	2016	0.999356	IX Diseases of the circulatory system	NEJM	Industry	Chronic	Clinical	Multi	61% male, 65% white, 17% black	Management of condition	Parallel group	Individual	4+	None	Home	Over 3 to 6-months (inclusive)	Up to 6-months (inclusive)	Five or more	Variable	Other	Clinic visit with/without call	Time-to-event	As follow-up	None	HCP	Telephone call	Other: Withdrew, adverse event, asthma exacerbation, lack of efficacy, lost to follow-up, protocol deviation	Pharmacological	Fluticasone	Active	3099/3101	Fluticasone- Salmeterol	3105/3107
Strand 2015	Vitamin B-12, folic acid, and growth in 6- to 30-month-old children: a randomized controlled trial	Tor A. Strand, Sunita Taneja, Tivendra Kumar, Mari S. Manger, Helga Refsum, Chittaranjan S. Yajnik, Nita Bhandari	2015	0.993	XIII Diseases of the musculoskeletal system and connective tissue	Pediatrics	Government	Chronic	General	Multi	North Indian children living in urban slums, median income Â£810/year	Preventative	Parallel group	Individual	4+	Parents/carer/family	Home	Over 3 to 6-months (inclusive)	Up to 6-months (inclusive)	Five or more	Up 6-months (inclusive)	Five or more	Researcher visit Px	Composite	Intervention delivery/compliance	None	HCP	Home Visit	No	Pharmacological	Placebo	Placebo	247/249	Vitamin B-12	250/252	Folic acid	249/249	Vitamin B-12 and folic acid	247/250
Tamborlane 2019	Liraglutide in Children and Adolescents with Type 2 Diabetes	William Tamborlane	2019	0.807407	IV Endocrine, nutritional and metabolic diseases	NEJM	Industry	Chronic	Clinical	Multi	61.9% female, 64.9% white, 11.9% black, 13.4% asisan	Management of condition	Parallel group	Individual	7+	None	Home	Over 3 to 6-months (inclusive)	Over 6 to 12-months (inclusive)	One to four	Up 6-months (inclusive)	None	Clinic visit with/without call	Single	As follow-up	None	Objective measurement	Other: Telephone call	Other: Nonadherent, Adverse event, met criteria for withdrawal	Pharmacological	Placebo	Placebo	53/69	Liraglutide	56/66
Tarantino 2016	Romiplostim in children with immune thrombocytopenia: a phase 3, randomised, double-blind, placebo-controlled study	Michael Tarantino	2016	0.935484	III Diseases of the blood and blood-forming organs and certain disorders involving the immune mechanism	Lancet	Industry	Chronic	Clinical	Multi	44% male, 66% caucasian, 13% African- American, 8% Asian	Management of condition	Parallel group	Individual	0+	None	Healthcare	Over 3 to 6-months (inclusive)	Up to 6-months (inclusive)	Five or more	Up 6-months (inclusive)	Five or more	Clinic visit with/without call	Repeated measures over time	As follow-up	None	Objective measurement	Other:	Other: discontinued intervention, ineligible, consent withdrawn	Pharmacological	Placebo	Placebo	17/20	Romiplostim	41/42
Thabit 2015	Home Use of an Artificial Beta Cell in Type 1 Diabetes	APCam Consortium and AP@home Consortium	2015	0.96	IV Endocrine, nutritional and metabolic diseases	NEJM	Multiple funders	Chronic	Clinical	Multi	44% female	Management of condition	Cross-over	Individual	4+	None	Home	Over 3 to 6-months (inclusive)	Over 6 to 12-months (inclusive)	Five or more	Over 6 to 12-months (inclusive)	Five or more	Other	Repeated measures over time	As follow-up	None	Objective measurement	Clinic Visit	No	Medical device	Sensor-augmented pump therapy	Active	24/25	Closed-loop insulin delivery	24/25
Vickery 2018	AR101 Oral Immunotherapy for Peanut Allergy	The PALISADE Group of Clinical Investigators	2018	0.861598	XXI Factors influencing health status and contact with health services	NEJM	Industry	Acute	Clinical	Multi	57% Male	Curative	Parallel group	Individual	4+	Parents/carer/family	Home	Between 1 to 3 months (inclusive)	Up to two years (inclusive)	Five or more	Variable	Other	Clinic visit with/without call	Time-to-event	As follow-up	None	Objective measurement	Other:	Other: Did not receive dose, adverse event, withdrew consent, lost to follow-up, withdrawn by investigator	Pharmacological	Placebo	Placebo	128/139	AR101	314/374
Villar 2015	Efficacy of a tetravalent dengue vaccine in children in Latin America.	Luis Villar	2015	0.901671	I Certain infectious and parasitic diseases	NEJM	Industry	Acute	General	Multi	49.7% male	Preventative	Parallel group	Individual	7+	Parents/carer/family	Healthcare	Over 6 to 12-months (inclusive)	Over two years	Five or more	Over one year	Five or more	Clinic visit with/without call	Repeated measures over time	As follow-up	None	Objective measurement	Other: Home Visit and Telephone Call	Other: Withdrew consent, lost to follow-up, protocol violation, SAE, other AE	Pharmacological	Control Group	Placebo	6261/6969	Vaccine Group	12574/13920
Villarino 2015	Treatment for preventing tuberculosis in children and adolescents: a randomized clinical trial of a 3-month, 12-dose regimen of a combination of rifapentine and isoniazid	International Maternal Pediatric and Adolescents AIDS Clinical Trials Group (IMPAACT) and the Tuberculosis Trials Consortium (TBTC)	2015	0.855388	I Certain infectious and parasitic diseases	JAMA pediatrics	Industry	Acute	Clinical	Multi	96% Hispanic or Black. <1% homeless.	Preventative	Parallel group	Cluster	0+	Parents/carer/family	Healthcare	Variable	Over two years	Five or more	Over 6 to 12-months (inclusive)	One to four	Clinic visit with/without call	Single	As follow-up	None	HCP	Clinic Visit	No	Pharmacological	Isoniazid	Active	434/506	combination regimen of rifapentine and isoniazid	471/552
Wake 2015	Two-Year Outcomes of a Population-Based Intervention for Preschool Language Delay: An RCT	Melissa Wake	2015	0.86	V Mental and behavioural disorders	Pediatrics	Government	Chronic	Clinical	Multi	3 local government areas selected to represent lower, middle, and upper socioeconomic areas according to Australian census-derived disadvantage indicators and 5 local government areas selected from those in the lowest tertile for disadvantage. 28% mothers did not complete school. 34% female. mean disadvantage score	Preventative	Parallel group	Individual	0+	Parents/carer/family	Home	Over 6 to 12-months (inclusive)	Over two years	One to four	Over one year	One to four	Researcher visit Px	Single	As follow-up	None	HCP	Other: Other: parents reported	No	Other	Usual care	TAU	83/101	'Language for learning' intervention targeting language delay	89/99
Ware 2016	Hydroxycarbamide versus chronic transfusion for maintenance of transcranial doppler flow velocities in children with sickle cell anaemia-TCD With Transfusions Changing to Hydroxyurea (TWiTCH): a multicentre, open-label, phase 3, non-inferiority trial	Russell Ware	2016	0.975207	III Diseases of the blood and blood-forming organs and certain disorders involving the immune mechanism	Lancet	Government	Chronic	Clinical	Multi	40% male	Management of condition	Parallel group	Individual	4+	None	Healthcare	Up to two years (inclusive)	Up to two years (inclusive)	Five or more	Over one year	Five or more	Clinic visit with/without call	Single	As follow-up	None	Objective measurement	Other: Not reported.	Other: Discontinued intervention, non-adherence, chose to withdraw	Pharmacological	Hydroxycarbamide	Active	60/60	Transfusions	58/61
Wasserman 2015	School-based suicide prevention programmes: the SEYLE cluster-randomised, controlled trial	Danuta Wasserman	2015	0.736454	V Mental and behavioural disorders	Lancet	Government	Chronic	General	Multi	22% not living with both biological parents, 6% not born in the country of residence, 10% parent lost employment in previous year.	Preventative	Parallel group	Cluster	0+	Parents/carer and educational staff	School	Between 1 to 3 months (inclusive)	Over 6 to 12-months (inclusive)	One to four	Over 6 to 12-months (inclusive)	One to four	School visit	Repeated measures over time	As follow-up	None	Participant self-report	Other: None	Other: Assessment of whether differential dropout (ie, missing both 3 month and 12 month outcomes) across intervention groupsgroups was dependent on outcomes was examined with logistic regression of dropout status and testing of an interaction between group and baseline attempt or ideation.	Behavioural change	Control (self-refer)	TAU	2256/2933	Question, Persuade, Refer	1978/2692	Youth Aware of Mental Health	1987/2721	Screening by Professionals	1961/2764
Wechsler 2019	Step-Up Therapy in Black Children and Adults with Poorly Controlled Asthma	M E Wechsler	2019	0.733449	X Diseases of the respiratory system	NEJM	Government	Chronic	Clinical	Multi	46% male, 6% hispanic	Management of condition	Cross-over	Individual	4+	Parents/carer/family	Home	Up to two years (inclusive)	Up to two years (inclusive)	One to four	Over 6 to 12-months (inclusive)	One to four	Clinic visit with/without call	Single	As follow-up	None	Objective measurement	Paper based	Other: Withdrew consent, lost to follow-up, physician determined not in best interest, treatment failure.	Pharmacological	Pediatric patients (not control- crossover design)	Active	209/280	Adolescents and Adults	212/294
Williams 2017	Supplemental Iodide for Preterm Infants and Developmental Outcomes at 2 Years: An RCT	Fiona Williams	2017	0.783189	XV Pregnancy, childbirth and the puerperium	Pediatrics	Government	Acute	Clinical	Multi	3% black, 7% asian, 83% white, 55% male	Preventative	Parallel group	Individual	0+	Parents/carer/family	Healthcare	Over 6 to 12-months (inclusive)	Up to two years (inclusive)	Five or more	Over one year	One to four	Clinic visit with/without call	Single	As follow-up	None	Objective measurement	Other: Home visit and paper based	Other: Withdrawn, deaths, severely disabled, lost to follow-up	Pharmacological	Placebo	Placebo	499/636	Iodide Supplementation	498/637
Wong 2017	Effects of Advice to Drink 8 Cups of Water per Day in Adolescents With Overweight or Obesity: A Randomized Clinical Trial	Julia Wong	2017	1	IV Endocrine, nutritional and metabolic diseases	JAMA pediatrics	Multiple funders	Chronic	General	Single	29% boys, 45% white, 29% black, 8% Asian	Curative	Parallel group	Individual	0+	None	Healthcare	Over 3 to 6-months (inclusive)	Up to 6-months (inclusive)	One to four	Up 6-months (inclusive)	None	Clinic visit with/without call	Single	As follow-up	None	Objective measurement	Home Visit	No	Behavioural change	Standardized weight-reducing diet	Active	19/19	Standardized weight-reducing diet and water	19/19
Ybarra 2017	Pilot RCT Results of an mHealth HIV Prevention Program for Sexual Minority Male Adolescents	Michele Ybarra	2017	0.937086	I Certain infectious and parasitic diseases	Pediatrics	Government	Chronic	General	Single	All gay, bisexual or queer, 24% low income, 53% middle income, 23% high income, 67% white, 15% African American.	Preventative	Parallel group	Individual	4+	None	Research centre	Between 1 to 3 months (inclusive)	Up to 6-months (inclusive)	One to four	Over 6 to 12-months (inclusive)	None	Px self-report	Single	As follow-up	None	Participant self-report	Online survey/website	Other: Lost to follow up, terminated early	Behavioural change	Heathy Lifestyle Control	Active	146/152	Guy2Guy App	137/150
Zeng 2015	Efficacy, safety, and immunogenicity of an oral recombinant Helicobacter pylori vaccine in children in China: a randomised, double-blind, placebo-controlled, phase 3 trial	Ming Zeng	2015	0.914651	I Certain infectious and parasitic diseases	Lancet	Industry	Acute	General	Multi	NR	Preventative	Parallel group	Individual	4+	Parents/carer/family	Healthcare	Between 1 to 3 months (inclusive)	Over two years	Five or more	Over one year	One to four	Researcher visit Px	Single	As follow-up	None	Objective measurement	Other: None	No	Pharmacological	Placebo oral vaccine	Placebo	2059/2232	Oral vaccine	2024/2232
